# Supplementary material for: Clinically Isolated β-Lactam-Resistant Gram-Negative Bacilli in a Philippine Tertiary Care Hospital Harbor Multi-Class β-Lactamase Genes
Source: Pathogens. 2023 Aug 8;12(8):1019. doi: 10.3390/pathogens12081019 (PMC10459468; doi:10.3390/pathogens12081019)
Supplement: Supplementary file 1 [file pathogens-12-01019-s001.zip]

Archive with 1 entries (1 files):
- pathogens-2519522-supplementary.pdf
